# Supplementary material for: Two New 4-Hydroxy-2-pyridone Alkaloids with Antimicrobial and Cytotoxic Activities from Arthrinium sp. GZWMJZ-606 Endophytic with Houttuynia cordata Thunb
Source: Molecules. 2023 Feb 27;28(5):2192. doi: 10.3390/molecules28052192 (PMC10005160; doi:10.3390/molecules28052192)
Supplement: Supplementary file 1 [file molecules-28-02192-s001.zip]

Archive with 1 entries (1 files):
- molecules-2226772-supplementary.pdf
